# Supplementary material for: A Systematic Review of the Use of Intraoral Scanning for Human Identification Based on Palatal Morphology
Source: Diagnostics (Basel). 2024 Mar 1;14(5):531. doi: 10.3390/diagnostics14050531 (PMC10930713; doi:10.3390/diagnostics14050531)
Supplement: Supplementary file 1 [file diagnostics-14-00531-s001.zip]

Archive with 3 entries (3 files):
- Supplement S1-PRISMA_2020_checklist.pdf
- Supplement S2-Search Strategy.pdf
- Supplement S3-Quality Assessment.pdf
